# Supplementary material for: A Real-World Comparison of the Safety Profile for Immune Checkpoint Inhibitors in Oncology Patients
Source: J Clin Med. 2025 Jan 9;14(2):388. doi: 10.3390/jcm14020388 (PMC11765622; doi:10.3390/jcm14020388)
Supplement: Supplementary file 1 [file jcm-14-00388-s001.zip]

Archive with 1 entries (1 files):
- jcm-3393973-supplementary.pdf
